# Supplementary material for: Utilizing Protein–Peptide Hybrid Microarray for Time-Resolved Diagnosis and Prognosis of COVID-19
Source: Microorganisms. 2023 Sep 28;11(10):2436. doi: 10.3390/microorganisms11102436 (PMC10609375; doi:10.3390/microorganisms11102436)
Supplement: Supplementary file 1 [file microorganisms-11-02436-s001.zip]

Archive with 1 entries (1 files):
- microorganisms-2555715-SI.pdf
